# Supplementary material for: Single cell RNA-Sequencing Reveals Mast Cells Enhance Mononuclear Phagocytes Infiltration in Bladder Cancer Microenvironment
Source: J Cancer. 2024 Sep 3;15(17):5672–90. doi: 10.7150/jca.99554 (PMC11414625; doi:10.7150/jca.99554)
Supplement: Supplementary file 2 — Supplementary table 1. [file jcav15p5672s2.xlsx]

## Sheet: Sheet1
Patient	Gender	Age	Sample	Tumor Stage	Cell Number	Mean Reads per Cell	Medium Gene per Cell	Medium UMI per Cell	Sequncing Saturation	After Filtering	Features	History of treatment
1	Male	66	Tumor	pT2aN0M0	9956	104123	1820	5588	73	7362	22388	Treatment naïve
			PBMC		12677	74491	1881	5753	77.5	11210	19352
2	Male	63	Normal		5601	121416	2177	6549	71	4240	21391	Treatment naïve
			Tumor Site1	pT2bN0M0	10198	104706	2310	6262	59.7	6967	22960
			Tumor Site2	pT2bN0M0	10209	97438	2217	5758	62	7489	22701
			PBMC		16519	41732	235	6390	68.6	5825	17139
3	Male	64	Normal		11236	100272	3359	13240	57.6	7395	23087	Treatment naïve
			Tumor Site1	pT2aN0M0	11692	109441	2634	7458	69	10422	22812
			Tumor Site2	pT2aN0M0	13455	94411	2521	6971	63.6	12021	22841
			PBMC		9603	86059	1889	6450	78.2	8524	19114
4	Male	54	Tumor	pT2aN0M0	9543	107841	1853	5362	76.9	7244	22182	Treatment naïve
5	Male	74	Normal		9815	96989	2667	12018	64.1	7842	22578	Treatment naïve
			Tumor	pT1N0M0	8378	96873	2864	11974	64.2	6517	22277
			PBMC		10652	63792	1645	6026	73.2	8257	18822
			Lymph Node		6586	76993	1947	7360	65.2	5651	19279
6	Male	57	Normal		6861	69248	2642	9705	57.3	5130	21462	Treatment naïve
			Tumor	pT1N0M0	11890	70598	2591	10362	41.4	7180	22935
			Lymph Node		5918	65404	1553	5064	74	5422	18824
7	Male	51	Tumor	pT3aN1M0	8301	98631	1552	5929	57.6	4216	22197	Treatment naïve
8	Male	63	Normal		5946	99613	2492	9512	73.4	4053	20842	Treatment naïve
9	Female	70	Normal		6845	88566	3246	12675	67.3	5433	21745	Treatment naïve
			Tumor	pT1N0M0	11545	66810	3293	15139	48.1	6190	21934
			Lymph Node		8823	37824	1387	14874	67.1	7489	18453
10	Female	35	Normal		7856	77459	1094	3045	88.6	6411	19549	Treatment naïve
11	Male	48	Normal		487	173733	1666	4963	91	389	15380	Treatment naïve
12	Male	37	Normal		12662	26189	1208	3578	71.3	10890	18976	Treatment naïve
